# Supplementary material for: Identification of the Specific Spoilage Organism in Farmed Sturgeon (Acipenser baerii) Fillets and Its Associated Quality and Flavour Change during Ice Storage
Source: Foods. 2021 Aug 28;10(9):2021. doi: 10.3390/foods10092021 (PMC8469357; doi:10.3390/foods10092021)
Supplement: Supplementary file 1 [file foods-10-02021-s001.zip]

Archive with 1 entries (1 files):
- foods-1319533-supplementary.pdf
